# Supplementary material for: Mapping Inherited Genetic Variation with Opposite Effects on Autoimmune Disease and Four Cancer Types Identifies Candidate Drug Targets Associated with the Anti-Tumor Immune Response
Source: Genes (Basel). 2025 May 14;16(5):575. doi: 10.3390/genes16050575 (PMC12111551; doi:10.3390/genes16050575)
Supplement: Supplementary file 1 [file genes-16-00575-s001.zip]

Archive with 1 entries (1 files):
- genes-3623764-supplementary.xlsx
